# Supplementary material for: Medicaid-covered health care visits during the postpartum year: Variation by enrollee characteristics and state
Source: Health Aff Sch. 2025 Jan 30;3(2):qxaf019. doi: 10.1093/haschl/qxaf019 (PMC11823106; doi:10.1093/haschl/qxaf019)
Supplement: qxaf019_Supplementary_Data [file qxaf019_supplementary_data.zip]

Archive with 6 entries (6 files):
- coi_disclosure Smith.docx
- coi_disclosure Waidmann.docx
- coi_disclosure Wei.docx
- Postpartum visit APPENDIX revised 01.27.25 V2.docx
- coi_disclosure Kenney.docx
- coi_disclosure OBrien.docx
